# Supplementary material for: Genetic Diversity and Population Structure of a Camelina sativa Spring Panel
Source: Front Plant Sci. 2019 Feb 20;10:184. doi: 10.3389/fpls.2019.00184 (PMC6391347; doi:10.3389/fpls.2019.00184)
Supplement: TABLE S1 — Geographical distribution of 213 Camelina sativa accessions. [file Table_1.XLSX]

## Sheet: Sheet2
Genetic diversity and population structure of a Camelina sativa spring panel
Contact Information
Zinan (Lily) Luo*, Lily.Luo@ARS.USDA.GOV, USDA-ARS ALARC, Maricopa, AZ, 85138
Jordon Brock, brock@wustl.edu, University of Washington in St. Louis, St. Louis, MO, 63130
John, Dyer, John.Dyer@ARS.USDA.GOV, USDA-ARS ALARC, Maricopa, AZ, 85138
Toni Kutchan, tmkutchan@danforthcenter.org, Donald Danforth Plant Science Center, St. Louis, MO, 63132
Megan Augustin, MAugustin@danforthcenter.org, Donald Danforth Plant Science Center, St. Louis, MO, 63132
Daniel Schachtman, daniel.schachtman@unl.edu, Department of Agronomy and Horticulture, University of Nebraska, Lincoln, NE, 68583
Yufeng Ge, yge2@unl.edu, Department of Biological and Agricultural Engineering, University of Nebraska, Lincoln, NE, 68583
Hussein Abdel-Haleem *, Hussein.Abdel-Haleem@ARS.USDA.GOV, USDA-ARS ALARC, Maricopa, AZ, 85138
Noah Fahlgren, NFahlgren@danforthcenter.org, Danforth Plant Science Center, St. Louis, MO, 63132
Note: Authors with * are corresponding authors

## Sheet: Table S1
Table S1. Geographical distribution of 213 Camelina sativa accessions.
Genotypes	Date	Origins	Population
Cs018	1990	AUT	1
Cs019	1990	AUT	1
Cs233	1993	AUT	1
Cs026	1994	AUT	2
Cs070	2002	BEL	2
Cs187	2003	BEL	2
Cs179	2003	BGR	1
Cs084	2002	BGR	2
Cs177	2003	BGR	2
Cs178	2003	BGR	2
Cs181	2003	BGR	2
Cs183	2003	BGR	2
Cs189	2003	BGR	2
Cs191	2003	BGR	2
Cs185	2003	CHE	2
Cs040	1994	CSK	2
Ca001	1947	DDR	2
Cs047	2002	DEU	1
Cs048	2002	DEU	1
Cs049	2002	DEU	1
Cs050	2002	DEU	1
Cs051	2002	DEU	1
Cs052	2002	DEU	1
Cs053	2002	DEU	1
Cs054	2002	DEU	1
Cs055	2002	DEU	1
Cs057	2002	DEU	1
Cs058	2002	DEU	1
Cs061	2002	DEU	1
Cs064	2002	DEU	1
Cs071	2002	DEU	1
Cs074	2002	DEU	1
Cs088	2002	DEU	1
Cs092	2002	DEU	1
Cs101	2003	DEU	1
Cs102	2003	DEU	1
Cs122	2003	DEU	1
Cs123	2003	DEU	1
Cs126	2003	DEU	1
Cs127	2003	DEU	1
Cs128	2003	DEU	1
Cs129	2003	DEU	1
Cs131	2003	DEU	1
Cs132	2003	DEU	1
Cs147	2003	DEU	1
Cs149	2003	DEU	1
Cs150	2003	DEU	1
Cs151	2003	DEU	1
Cs156	2003	DEU	1
Cs163	2003	DEU	1
Cs169	2003	DEU	1
Cs170	2003	DEU	1
Cs172	2003	DEU	1
Cs173	2003	DEU	1
Cs175	2003	DEU	1
Cs186	2003	DEU	1
Cs192	2007	DEU	1
Cs193	2003	DEU	1
Cs029	2002	DEU	2
Cs030	2002	DEU	2
Cs033	1990	DEU	2
Cs034	1990	DEU	2
Cs037	2002	DEU	2
Cs044	2002	DEU	2
Cs045	2002	DEU	2
Cs046	2002	DEU	2
Cs056	2002	DEU	2
Cs059	2002	DEU	2
Cs060	2002	DEU	2
Cs062	2002	DEU	2
Cs075	2002	DEU	2
Cs076	2002	DEU	2
Cs077	2002	DEU	2
Cs081	2002	DEU	2
Cs082	2002	DEU	2
Cs083	2002	DEU	2
Cs085	2002	DEU	2
Cs086	2002	DEU	2
Cs087	2002	DEU	2
Cs089	2002	DEU	2
Cs090	2002	DEU	2
Cs091	2002	DEU	2
Cs093	2002	DEU	2
Cs094	2002	DEU	2
Cs095	2002	DEU	2
Cs096	2002	DEU	2
Cs097	2002	DEU	2
Cs098	2003	DEU	2
Cs099	2003	DEU	2
Cs100	2003	DEU	2
Cs103	2003	DEU	2
Cs116	2003	DEU	2
Cs118	2003	DEU	2
Cs120	2003	DEU	2
Cs124	2003	DEU	2
Cs125	2003	DEU	2
Cs130	2003	DEU	2
Cs133	2003	DEU	2
Cs134	2003	DEU	2
Cs137	2003	DEU	2
Cs152	2003	DEU	2
Cs153	2003	DEU	2
Cs154	2003	DEU	2
Cs159	2003	DEU	2
Cs161	2003	DEU	2
Cs164	2003	DEU	2
Cs165	2003	DEU	2
Cs167	2003	DEU	2
Cs171	2003	DEU	2
Cs174	2003	DEU	2
Cs176	2003	DEU	2
Cs031	1990	DNK	2
Cs035	1990	DNK	2
Cs079	2002	DNK	2
Cs205	1993	DNK	2
Cs211	1993	DNK	2
Cs213	1993	DNK	2
Cs219	1993	DNK	2
Cs184	2003	GBR	2
Cs190	2003	GBR	2
Cs195	2011	GEO	1
Cs196	2011	GEO	1
Cs003	1961	KGZ	1
Cs001	NA	NA	1
Cs002	NA	NA	1
Cs069	2002	NA	1
Cs110	2003	NA	1
Cs113	2003	NA	1
Cs155	2003	NA	1
Cs203	1966	NA	1
Cs204	1965	NA	1
Cs206	1996	NA	1
Cs237	2006	NA	1
Cs240	NA	NA	1
Cs241	NA	NA	1
Cs020	1994	NA	2
Cs080	2002	NA	2
Cs104	2003	NA	2
Cs107	2003	NA	2
Cs144	2003	NA	2
Cs200	1965	NA	2
Cs201	1965	NA	2
Cs202	1965	NA	2
Cs207	1996	NA	2
Cs209	1996	NA	2
Cs210	1998	NA	2
Cs214	1993	NA	2
Cs217	1993	NA	2
Cs218	1993	NA	2
Cs007	1975	POL	1
Cs008	1978	POL	1
Cs011	1979	POL	1
Cs013	1983	POL	1
Cs016	1983	POL	1
Cs024	1989	POL	1
Cs065	2002	POL	1
Cs072	2002	POL	1
Cs106	2003	POL	1
Cs224	1993	POL	1
Cs227	1993	POL	1
Cs228	1993	POL	1
Cs231	1993	POL	1
Cs066	2002	POL	2
Cs073	2002	POL	2
Cs078	2002	POL	2
Cs148	2003	POL	2
Cs180	2003	ROM	1
Cs021	1995	RUS	1
Cs027	1994	RUS	1
Cs005	1961	SUN	1
Cs010	1978	SUN	1
Cs014	1983	SUN	1
Cs015	1983	SUN	1
Cs017	1983	SUN	1
Cs023	2002	SUN	1
Cs028	1994	SUN	1
Cs039	1994	SUN	1
Cs041	2002	SUN	1
Cs042	2002	SUN	1
Cs043	2002	SUN	1
Cs063	2002	SUN	1
Cs067	2002	SUN	1
Cs108	2003	SUN	1
Cs109	2003	SUN	1
Cs139	2003	SUN	1
Cs143	2003	SUN	1
Cs146	2003	SUN	1
Cs197	1959	SUN	1
Cs198	1959	SUN	1
Cs226	1993	SUN	1
Cs229	1993	SUN	1
Cs230	1993	SUN	1
Cs232	1993	SUN	1
Cs234	1993	SUN	1
Cs004	1961	SUN	2
Cs006	1974	SUN	2
Cs012	1979	SUN	2
Cs038	1994	SUN	2
Cs105	2003	SUN	2
Cs182	2003	SUN	2
Cs223	1993	SUN	2
Cs225	1993	SUN	2
Cs238	2007	SVN	1
Cs239	2007	SVN	1
Cs032	1990	SWE	2
Cs036	1990	SWE	2
Cs111	2003	SWE	2
Cs188	2003	SWE	2
Cs215	1993	SWE	2
Cs216	1993	SWE	2
Cs220	1993	SWE	2
Cs009	1978	UKR	1
Cs025	1994	YUG	1
Note: the accessions in red were the admixtures in a certain subpopulation.

## Sheet: Table S2
Table S2. The number of Camelina sativa accessions originated from 19 different countries in Europe and Asia.
Country	Origin Code	Number
Germany	DEU	94
Former Soviet Union	SUN	33
Poland	POL	17
Bulgaria	BGR	8
Denmark	DNK	7
Sweden	SWE	7
Austria	AUT	4
Slovenia	SVN	2
Gelgium	BEL	2
Georgia	GEO	2
United Kindom	GBR	2
Russia	RUS	2
Switzerland	CHE	1
Czechoslovakia)	CSK	1
German Democratic Republic	DDR	1
Kyrgyzstan	KGZ	1
Romania	ROM	1
Ukraine	UKR	1
Yugoslavia	YUG	1
NA	NA	26

## Sheet: Table S3
Table S3. Pairwise Fst values among four subpopulations.
1	2	3	4
0				1
0.0825879	0			2
0.0627421	0.0708923	0		3
0.0677345	0.0511548	0.0498949	0	4

## Sheet: Table S4
Table S4. Nei's pairwise genetic distance among four subpopulations
1	2	3	4
0				1
0.0862177	0			2
0.0648377	0.0718966	0		3
0.0750124	0.0501943	0.0539703	0	4

## Sheet: Table S5
Table S5. Analysis of Molecular Variance (AMOVA) using 6,192 SNPs of the genetic variation among and within four subpopulations of 213 Camelina sativa accessions.
Source	df	SS	MS	Est. Var.	%
Among Pops	3	54190.8	18063.6	345.539	0.0856848
Within Pops	177	652623	3687.14	3687.14	0.914315
Total	180	706814		4032.67	1
Stat	Value	P(rand >= data)
PhiPT	0.0856848	0.01
